# Supplementary material for: Analysis and source identification of dust event in Khuzestan province using MODIS and SENTINEL satellite data and HYSPLIT model (2018–2022)
Source: PLoS One. 2026 May 7;21(5):e0348129. doi: 10.1371/journal.pone.0348129 (PMC13152170; doi:10.1371/journal.pone.0348129)
Supplement: S1 File — (TXT) [file pone.0348129.s001.txt]

https://code.earthengine.google.com/?scriptPath=users%2Falirezau3fikrbriya%2Fbasing%3Aalodegi%20gaz%20ha

Map.centerObject(geometry);

var startday = '2023-01-01'
var endday =   '2023-12-31'
var NAME='AI'
var collection = ee.ImageCollection("COPERNICUS/S5P/NRTI/L3_AER_AI")
.select('absorbing_aerosol_index')

.filterDate(startday, endday)
.mean()
.clip(geometry);
  
var band_viz = {
  //min: 0,
//  max: 0.0002,
  palette: ['black', 'blue', 'purple', 'cyan', 'green', 'yellow', 'red']
};

Map.addLayer(collection, band_viz, 'Map');

var des=NAME+'-'+startday+'-'+endday;
Export.image.toDrive({
  image : collection,
  folder: 'Aloodegi8',
  fileFormat: 'GeoTIFF',
  description : des,
  
  scale : 3000,
  region : geometry,
  maxPixels : 1e9
});


var NAME='AOD'
var collection = ee.ImageCollection('MODIS/061/MCD19A2_GRANULES')
//.select('Optical_Depth_047')
.select('AOD_Uncertainty')

.filterDate(startday, endday)
.mean()
.clip(geometry);
  
var band_viz = {
  //min: 0,
//  max: 0.0002,
  palette: ['black', 'blue', 'purple', 'cyan', 'green', 'yellow', 'red']
};

Map.addLayer(collection, band_viz, 'Map');

var des=NAME+'-'+startday+'-'+endday;
Export.image.toDrive({
  image : collection,
  folder: 'Aloodegi8',
  fileFormat: 'GeoTIFF',
  description : des,
  
  scale : 3000,
  region : geometry,
  maxPixels : 1e9
});


 
 
