# Supplementary material for: Analysis and source identification of dust event in Khuzestan province using MODIS and SENTINEL satellite data and HYSPLIT model (2018–2022)
Source: PLoS One. 2026 May 7;21(5):e0348129. doi: 10.1371/journal.pone.0348129 (PMC13152170; doi:10.1371/journal.pone.0348129)
Supplement: S2 File — (TXT) [file pone.0348129.s002.txt]

https://code.earthengine.google.com/?scriptPath=users%2Falirezau3fikrbriya%2Fbasing%3AAOD-Sum%26.......
https://code.earthengine.google.com/?scriptPath=users%2Falirezau3fikrbriya%2Fbasing%3AAOD-MASK-FILTER
Map.centerObject(geometry);
Map.addLayer(geometry);

// بارگذاری داده‌های MODIS MCD19A2 (AOD)
var aod = ee.ImageCollection("MODIS/061/MCD19A2_GRANULES")
  .filterBounds(geometry)
  .filterDate('2022-01-28', '2022-01-30') // بازه زمانی مد نظر
  .map(function(img) {
    var band = img.select('Optical_Depth_055').multiply(0.001); // تبدیل مقیاس
    var clip = band.clip(geometry);
    return clip.copyProperties(img, ['system:time_start', 'system:time_end', 'system:index']);
  });

print(aod);

// افزودن لایه‌های آماری به نقشه
Map.addLayer(aod.median(), {palette: ['black', 'blue', 'purple', 'cyan', 'green', 'yellow', 'red']}, 'aod_median', false);
Map.addLayer(aod.mean(), {palette: ['black', 'blue', 'purple', 'cyan', 'green', 'yellow', 'red']}, 'aod_mean', false);
Map.addLayer(aod.min(), {palette: ['black', 'blue', 'purple', 'cyan', 'green', 'yellow', 'red']}, 'aod_min', false);
Map.addLayer(aod.max(), {palette: ['black', 'blue', 'purple', 'cyan', 'green', 'yellow', 'red']}, 'aod_max', false);
Map.addLayer(aod.sum(), {palette: ['black', 'blue', 'purple', 'cyan', 'green', 'yellow', 'red']}, 'aod_sum', false);

// خروجی‌گیری به Google Drive
Export.image.toDrive({
  image: aod.sum(),
  description: 'aod_sum_MODIS',
  scale: 1000,
  region: geometry,
  maxPixels: 1e13,
  crs: 'EPSG:4326',
  folder: 'isa_webinar'
});

Export.image.toDrive({
  image: aod.max(),
  description: 'aod_max_MODIS',
  scale: 1000,
  region: geometry,
  maxPixels: 1e13,
  crs: 'EPSG:4326',
  folder: 'isa_webinar'
});

Export.image.toDrive({
  image: aod.min(),
  description: 'aod_min_MODIS',
  scale: 1000,
  region: geometry,
  maxPixels: 1e13,
  crs: 'EPSG:4326',
  folder: 'isa_webinar'
});

Export.image.toDrive({
  image: aod.mean(),
  description: 'aod_mean_MODIS',
  scale: 1000,
  region: geometry,
  maxPixels: 1e13,
  crs: 'EPSG:4326',
  folder: 'isa_webinar'
});

Export.image.toDrive({
  image: aod.median(),
  description: 'aod_median_MODIS',
  scale: 1000,
  region: geometry,
  maxPixels: 1e13,
  crs: 'EPSG:4326',
  folder: 'isa_webinar'
});

// مرکزیت نقشه روی شیء هندسی
Map.centerObject(table);

// بارگذاری مجموعه تصاویر AOD
var aod = ee.ImageCollection("MODIS/006/MCD19A2_GRANULES")
  .filterBounds(table)
  .filterDate('2020-01-01', '2020-12-31')
  .map(function(img) { 
    var band = img.select('Optical_Depth_055'); 
    var rescale = band.multiply(0.001);
    var clip = rescale.clip(table);
    return clip.copyProperties(img, ['system:time_start', 'system:time_end', 'system:index']);
  });

// محاسبه AOD حداکثر
var aodMax = aod.max();

// اعمال فیلترهای مکانی برای کاهش نویز
// مرحله اول: اعمال فیلتر مدین برای حذف نویزهای نقطه‌ای
var aodMedianFiltered = aodMax.focal_median(3, 'square', 'pixels');

// مرحله دوم: اعمال فیلتر میانگین برای نرم‌سازی بیشتر تصویر
var aodSmoothed = aodMedianFiltered.focal_mean(3, 'square', 'pixels');

// اعمال فیلتر Gaussian برای اصلاح نهایی
var aodFinalFiltered = aodSmoothed.convolve(ee.Kernel.gaussian({
  radius: 2, sigma: 1.5, units: 'pixels'
}));

// افزودن لایه اصلاح شده به نقشه
Map.addLayer(aodFinalFiltered, 
  { palette: ['black', 'blue', 'purple', 'cyan', 'green', 'yellow', 'red'], min: 0, max: 1 }, 
  'AOD Final Filtered', false);

// صدور تصویر فیلتر شده به Google Drive
Export.image.toDrive({
  image: aodFinalFiltered,
  description: 'aod_final_filtered',
  scale: 1000,
  region: table,
  maxPixels: 1e13,
  crs: 'EPSG:4326',
  folder: 'isa_webinar'
});
