# Supplementary material for: Analysis and source identification of dust event in Khuzestan province using MODIS and SENTINEL satellite data and HYSPLIT model (2018–2022)
Source: PLoS One. 2026 May 7;21(5):e0348129. doi: 10.1371/journal.pone.0348129 (PMC13152170; doi:10.1371/journal.pone.0348129)
Supplement: S3 File — (TXT) [file pone.0348129.s003.txt]

The corresponding codes used in this study will be provided, 
through which all satellite images and remote sensing data can be downloaded. 
Some datasets were obtained from the HYSPLIT model, which is publicly available at the following link: https://www.ready.noaa.gov/HYSPLIT.php. 
MODIS True Color imagery was downloaded from NASA’s public platform at https://worldview.earthdata.nasa.gov. 
Ground-based air quality (PM₂.₅ and PM₁₀) data were obtained from the Iranian National Air Quality Monitoring System, 
which provides daily accessible data via https://aqms.doe.ir/Home/AQI. 
Wind speed and direction data were acquired from the Iran Meteorological Organization 
(https://data.irimo.ir/)  through an official data request submitted by the university.
 For data access coordination, inquiries can be made by contacting the Meteorological Organization at +98-21-66070017-19 (extension 122, Ms. Asadi).
