# Supplementary material for: Analysis and source identification of dust event in Khuzestan province using MODIS and SENTINEL satellite data and HYSPLIT model (2018–2022)
Source: PLoS One. 2026 May 7;21(5):e0348129. doi: 10.1371/journal.pone.0348129 (PMC13152170; doi:10.1371/journal.pone.0348129)
Supplement: S4 File — (TXT) [file pone.0348129.s004.txt]

https://code.earthengine.google.com/?scriptPath=users%2Falirezau3fikrbriya%2Fbasing%3Amndwi%20sentinel
// تعریف محدوده زمانی
var startDate = '2019-01-01';
var endDate = '2019-01-31';

// انتخاب تصاویر Sentinel-2
var sentinel2 = ee.ImageCollection('COPERNICUS/S2')
  .filterBounds(geometry)
  .filterDate(startDate, endDate)
  .filter(ee.Filter.lt('CLOUDY_PIXEL_PERCENTAGE', 10));  // فیلتر کردن تصاویر بر اساس درصد ابر

// بررسی آیا تصاویر در محدوده زمانی مورد نظر وجود دارند یا خیر
if (sentinel2.size().gt(0)) {
  // محاسبه شاخص NDVI
  var sentinelNDVI = sentinel2.map(function(img) {
    var ndvi = img.normalizedDifference(['B8', 'B4']).rename('NDVI');
    return ndvi;
  });
  var sentinelNDVIMedian = sentinelNDVI.median().clip(geometry);
  Map.addLayer(sentinelNDVIMedian, {min: -1, max: 1, palette: ['blue', 'white', 'green']}, 'Sentinel NDVI');
  
  // دانلود NDVI
  Export.image.toDrive({
    image: sentinelNDVIMedian,
    description: 'Sentinel_NDVI_Image',
    scale: 10,
    region: geometry,
    folder: 'Water_Index_Images',
    formatOptions: {cloudOptimized: true}
  });

  // محاسبه شاخص NDWI
  var ndwi = sentinel2.map(function(img) {
    var green = img.select('B3');
    var nir = img.select('B8');
    var ndwi = green.subtract(nir).divide(green.add(nir)).rename('NDWI');
    return ndwi;
  });
  var ndwiMedian = ndwi.median().clip(geometry);
  Map.addLayer(ndwiMedian, {min: -1, max: 1, palette: ['blue', 'white', 'green']}, 'Sentinel NDWI');
  
  // دانلود NDWI
  Export.image.toDrive({
    image: ndwiMedian,
    description: 'Sentinel_NDWI_Image',
    scale: 10,
    region: geometry,
    folder: 'Water_Index_Images',
    formatOptions: {cloudOptimized: true}
  });

  // ماسک کردن بر اساس NDWI
  var sentinelMask = ndwiMedian.updateMask(ndwiMedian.gt(0.2));
  Map.addLayer(sentinelMask, {palette: ['red']}, 'Sentinel Masked');
  
  // محاسبه مساحت آب
  var sentinelArea = sentinelMask.multiply(ee.Image.pixelArea());
  var sentinelStats = sentinelArea.reduceRegion({
    reducer: ee.Reducer.sum(),
    geometry: geometry,
    scale: 10, 
    maxPixels: 1e13
  });
  print('water area: square meter', sentinelStats);

  // محاسبه شاخص MNDWI
  var mndwi = sentinel2.map(function(img) {
    var green = img.select('B3');
    var swir = img.select('B11');
    var mndwi = green.subtract(swir).divide(green.add(swir)).rename('MNDWI');
    return mndwi;
  });
  var mndwiMedian = mndwi.median().clip(geometry);
  Map.addLayer(mndwiMedian, {min: -1, max: 1, palette: ['blue', 'white', 'green']}, 'Sentinel MNDWI');
  
  // دانلود MNDWI
  Export.image.toDrive({
    image: mndwiMedian,
    description: 'Sentinel_MNDWI_Image',
    scale: 10,
    region: geometry,
    folder: 'Water_Index_Images',
    formatOptions: {cloudOptimized: true}
  });

  // محاسبه شاخص NDPI
  var ndpi = sentinel2.map(function(img) {
    var green = img.select('B3');
    var nir = img.select('B8');
    var red = img.select('B4');
    var ndpi = green.subtract(red).divide(green.add(nir)).rename('NDPI');
    return ndpi;
  });
  var ndpiMedian = ndpi.median().clip(geometry);
  Map.addLayer(ndpiMedian, {min: -1, max: 1, palette: ['blue', 'white', 'green']}, 'Sentinel NDPI');
  
  // دانلود NDPI
  Export.image.toDrive({
    image: ndpiMedian,
    description: 'Sentinel_NDPI_Image',
    scale: 10,
    region: geometry,
    folder: 'Water_Index_Images',
    formatOptions: {cloudOptimized: true}
  });

  // محاسبه شاخص FAI
  var fai = sentinel2.map(function(img) {
    var red = img.select('B4');
    var swir = img.select('B11');
    var fai = red.subtract(swir).divide(red.add(swir)).rename('FAI');
    return fai;
  });
  var faiMedian = fai.median().clip(geometry);
  Map.addLayer(faiMedian, {min: -1, max: 1, palette: ['blue', 'white', 'green']}, 'Sentinel FAI');
  
  // دانلود FAI
  Export.image.toDrive({
    image: faiMedian,
    description: 'Sentinel_FAI_Image',
    scale: 10,
    region: geometry,
    folder: 'Water_Index_Images',
    formatOptions: {cloudOptimized: true}
  });

  // محاسبه شاخص NDTI
  var ndti = sentinel2.map(function(img) {
    var green = img.select('B3');
    var red = img.select('B4');
    var ndti = green.subtract(red).divide(green.add(red)).rename('NDTI');
    return ndti;
  });
  var ndtiMedian = ndti.median().clip(geometry);
  Map.addLayer(ndtiMedian, {min: -1, max: 1, palette: ['blue', 'white', 'green']}, 'Sentinel NDTI');
  
  // دانلود NDTI
  Export.image.toDrive({
    image: ndtiMedian,
    description: 'Sentinel_NDTI_Image',
    scale: 10,
    region: geometry,
    folder: 'Water_Index_Images',
    formatOptions: {cloudOptimized: true}
  });

  // محاسبه شاخص NDMI
  var ndmi = sentinel2.map(function(img) {
    var nir = img.select('B8');
    var swir = img.select('B11');
    var ndmi = nir.subtract(swir).divide(nir.add(swir)).rename('NDMI');
    return ndmi;
  });
  var ndmiMedian = ndmi.median().clip(geometry);
  Map.addLayer(ndmiMedian, {min: -1, max: 1, palette: ['blue', 'white', 'green']}, 'Sentinel NDMI');
  
  // دانلود NDMI
  Export.image.toDrive({
    image: ndmiMedian,
    description: 'Sentinel_NDMI_Image',
    scale: 10,
    region: geometry,
    folder: 'Water_Index_Images',
    formatOptions: {cloudOptimized: true}
  });

  // محاسبه شاخص AWEI
  var awei = sentinel2.map(function(img) {
    var green = img.select('B3');
    var swir = img.select('B11');
    var blue = img.select('B2');
    var awei = green.subtract(blue).subtract(swir).rename('AWEI');
    return awei;
  });
  var aweiMedian = awei.median().clip(geometry);
  Map.addLayer(aweiMedian, {min: -1, max: 1, palette: ['blue', 'white', 'green']}, 'Sentinel AWEI');
  
  // دانلود AWEI
  Export.image.toDrive({
    image: aweiMedian,
    description: 'Sentinel_AWEI_Image',
    scale: 10,
    region: geometry,
    folder: 'Water_Index_Images',
    formatOptions: {cloudOptimized: true}
  });

  // محاسبه شاخص WRI
  var wri = sentinel2.map(function(img) {
    var green = img.select('B3');
    var red = img.select('B4');
    var blue = img.select('B2');
    var wri = green.subtract(blue).subtract(red).rename('WRI');
    return wri;
  });
  var wriMedian = wri.median().clip(geometry);
  Map.addLayer(wriMedian, {min: -1, max: 1, palette: ['blue', 'white', 'green']}, 'Sentinel WRI');
  
  // دانلود WRI
  Export.image.toDrive({
    image: wriMedian,
    description: 'Sentinel_WRI_Image',
    scale: 10,
    region: geometry,
    folder: 'Water_Index_Images',
    formatOptions: {cloudOptimized: true}
  });

} else {
  print('No Sentinel-2 images available for the specified date range.');
}

// تمرکز نقشه بر روی محدوده مکانی
Map.centerObject(geometry);
